# Supplementary material for: Cross-Analytical Strategies to Tackle “Medicines in Disguise” Presented as Food Supplements, a New Threat for Human Health
Source: Molecules. 2025 Mar 19;30(6):1372. doi: 10.3390/molecules30061372 (PMC11944288; doi:10.3390/molecules30061372)
Supplement: Supplementary file 1 [file molecules-30-01372-s001.zip]

Archive with 1 entries (1 files):
- molecules-3486886-supplementary.pdf
